# Supplementary material for: Editing the RR-TZF Gene Subfamily in Rice Uncovers Potential Risks of CRISPR/Cas9 for Targeted Genetic Modification
Source: Int J Mol Sci. 2025 Feb 5;26(3):1354. doi: 10.3390/ijms26031354 (PMC11818430; doi:10.3390/ijms26031354)
Supplement: Supplementary file 1 [file ijms-26-01354-s001.zip]

Archive with 1 entries (1 files):
- ijms-3374914-supplementary.pdf
